# Supplementary material for: Effect of the Sauvé–Kapandji method on the wrist contact surface for distal radial ulnar joint disorders
Source: BMC Musculoskelet Disord. 2024 Jul 11;25:532. doi: 10.1186/s12891-024-07652-2 (PMC11238469; doi:10.1186/s12891-024-07652-2)
Supplement: Supplementary file 1 — Supplementary Material 1 [file 12891_2024_7652_MOESM1_ESM.xlsx]

## Sheet: Sheet1
Patient No.	Dignosis	ulnar variance		Mayo wrist score		Contact area				Scaphoid/lunate ratio		Translation of the center of the contact area
		pre	post	pre	post	pre		post		pre	post	Scaphoid			Lunate
						Scaphoid	Lunate	Scaphoid	Lunate			x	y	z	x	y	z			+		−
1	Ulnar impaction syndrome	3.5	0	55	85	94.2	130.9	130.5	121.1	0.719633	1.07762	-2.07294	1.0618	-1.41972	-1.71575	0.0555555	-4.35323		x	Radial		Ulnar
2	DRUJ OA	3	0	55	80	124.6	199.7	142.2	189	0.623936	0.752381	0.20235	-0.345892	-0.0503413	1.70278	1.43119	-0.718808		y	Volar		Dorsal
3	DRUJ OA	4	0	60	75	94.2	130.9	130.5	121.1	0.719633	1.07762	0.29755	0.242105	-0.0674606	0.490738	-2.19551	0.05097		z	Distal		Proximal
4	DRUJ OA	10	0	70	90	116	133.6	144.9	147.5	0.868263	0.982373	1.57608	-0.589339	-1.87098	-1.04398	-0.2363	0.218345
5	Ulnar impaction syndrome	10	0	70	70	109.2	179.8	104.1	74.3	0.607341	1.40108	1.54642	-0.00573632	-0.340291	-1.24568	0.345855	-0.582073
6	Ulnar impaction syndrome	2.5	-1	75	90	96.3	74	111.5	75.8	1.30135	1.47098	-1.08865	-0.294074	-0.151883	-4.45017	1.86873	0.75556
7	DRUJ OA	2.5	0	70	85	178.7	131.2	173.5	112.5	1.36204	1.54222	-0.169415	-0.457405	0.177424	0.10348	-0.295806	0.07476
8	DRUJ OA	6	0	60	85	65.4	65.3	78.3	83.8	1.00153	0.934368	-3.33401	1.01498	-1.02837	-1.81037	0.691855	-0.582073
9	Ulnar impaction syndrome	6	0	60	80	70.1	56.5	127.6	79.4	1.24071	1.60705	0.24235	-0.324242	-0.0513419	1.93829	-0.35805	0.03036
10	Ulnar impaction syndrome	3.5	0	50	80	80	154.8	79.2	77.5	0.516796	1.02194	-0.5	0.2	-0.5	-1.2	-0.9	-0.5
11	DRUJ OA	0	0	65	80	89.5	107	128.4	106.8	0.836449	1.20225	-4.56084	-0.712866	-0.144976	-3.04451	0.21803	-0.916518
12	DRUJ OA	0	0	55	70	177.2	98	163.5	103.5	1.80816	1.57971	1.08865	0.294074	-0.301421	0.51845	-0.233223	0.12775
13	DRUJ OA	0	0	50	70	167.9	138.5	169.6	180.7	1.21227	0.938572	-1.03637	-0.635058	0.235029	-1.85883	-0.027061	0.263279
14	DRUJ OA	0	0	55	75	79.9	54	112.7	67	1.47963	1.68209	-1.35394	0.68635	-1.01972	-3.03069	-3.72986	-0.57686
15	DRUJ OA	0	0	55	90	145.9	164.7	116.6	147.5	0.885853	0.790508	-2.33051	-0.237115	0.148038	-2.4815	-0.129903	0.0765843
												#DIV/0!	#DIV/0!	#DIV/0!	#DIV/0!	#DIV/0!	#DIV/0!
												+ radial	+ palmar	+ distal
